# Supplementary material for: Animal Detection and Classification from Camera Trap Images Using Different Mainstream Object Detection Architectures
Source: Animals (Basel). 2022 Aug 4;12(15):1976. doi: 10.3390/ani12151976 (PMC9367452; doi:10.3390/ani12151976)
Supplement: Supplementary file 1 [file animals-12-01976-s001.zip]

Archive with 1 entries (1 files):
- animals-1795808-Supplementary.pdf
